# Supplementary material for: Inflammatory gene expression profiling in peripheral blood from patients with Alzheimer’s disease reveals key pathways and hub genes with potential diagnostic utility: a preliminary study
Source: PeerJ. 2021 Aug 20;9:e12016. doi: 10.7717/peerj.12016 (PMC8381883; doi:10.7717/peerj.12016)
Supplement: Supplemental Information 1 — 241 DEG (FDR <0.1): 94 up-regulated, and 147 down-regulated considering values of P < 0.05. [file peerj-09-12016-s001.xlsx]

## Sheet: Differentially expressed genes
DIFFERENTIALLY EXPRESSED GENES (P<0,05, FDR<0,1)
Gene Symbol	log2FoldChange	pvalue	padj
ETV7	1.50723	1.96451e-07	0.000458
PLXDC1	1.33651	2.23566e-06	0.001862
SLC26A6	1.19025	9.46045e-06	0.004242
NRG1	1.18953	1.41313e-05	0.005315
EPSTI1	1.16367	1.22362e-05	0.004919
PARP9	1.11948	2.69033e-09	3.14e-05
IFI44	1.08616	5.06162e-07	0.000843
XAF1	1.08564	1.26654e-05	0.004922
GSDMA	1.05292	8.6925e-05	0.016152
NANOG	1.04348	8.82002e-07	0.001055
C1QB	1.03849	0.000299153	0.034194
CD163	1.02448	6.08781e-07	0.000887
IL3RA	1.01088	0.000306725	0.034311
FOLR2	1.00862	0.000500142	0.042876
SLAMF8	1.00306	0.000356208	0.035496
IFI44L	0.992667	0.000190126	0.025031
CDKN2B	0.983318	0.000193227	0.025031
MVB12B	0.97344	3.42601e-05	0.009289
ANKRD22	0.966609	0.000316004	0.034311
FMNL2	0.93495	0.000449725	0.040333
CYP1B1	0.9289	0.000329603	0.034311
FAM20C	0.924752	0.000776376	0.056749
TNFAIP6	0.919081	4.28874e-06	0.002632
PLCXD1	0.908452	0.000479933	0.041758
ATP2B1	0.906153	0.00166999	0.090141
MS4A14	0.901715	0.00127133	0.07564
C1QA	0.897128	0.000652035	0.052069
DDI1	0.896197	0.00199253	0.096272
SASH1	0.893141	0.000797311	0.05703
OAS1	0.888447	6.26005e-05	0.012584
FZD1	0.876593	3.63311e-05	0.009413
GPBAR1	0.870608	3.78946e-05	0.009605
COL6A2	0.865463	0.000117903	0.017909
OR52K1	0.863048	2.16395e-05	0.006819
FCGR1A	0.86157	0.00147648	0.083397
PLAGL1	0.85941	0.000328459	0.034311
PLSCR1	0.857203	5.55482e-06	0.003238
NETO2	0.854958	0.00147724	0.083397
OR52K2	0.845039	1.80897e-05	0.006074
MYOF	0.827813	0.00104531	0.066368
NEDD9	0.816928	0.00151121	0.084707
TFEC	0.81099	0.000696642	0.053965
LAP3	0.800977	0.000667571	0.052826
ID2	0.799991	0.00103325	0.066191
MCOLN2	0.798184	0.00110248	0.069107
OSBPL5	0.798058	0.000368275	0.036387
STAT2	0.797573	1.83227e-06	0.001643
CLEC1A	0.786798	0.00152153	0.084878
SMARCD3	0.782752	0.000446434	0.040333
MGST1	0.775427	6.9365e-05	0.013258
ERCC1	0.772558	0.000722694	0.054714
C9orf72	0.770099	4.49981e-05	0.010371
GBP1	0.764438	0.000320601	0.034311
SMCO4	0.764332	0.00191248	0.094116
ARAP2	0.764018	0.000260526	0.030681
PAQR7	0.757722	1.98955e-05	0.006443
WARS	0.742728	0.000427583	0.039537
SLED1	0.736487	0.00110932	0.069163
RASSF4	0.727012	1.54251e-05	0.00562
CLUH	0.716578	0.00140136	0.081286
DGCR11	0.711891	0.000926941	0.06211
TNS3	0.711419	0.00114713	0.070764
RIN3	0.702107	0.000131437	0.018919
TK2	0.697983	0.000321621	0.034311
TMEM150B	0.697362	0.0017738	0.092668
IFI35	0.686679	0.000182777	0.024494
LPAR1	0.683687	0.00088932	0.061175
LY6E	0.673684	0.000898527	0.061175
FAM198B	0.672909	0.00190419	0.094116
STAB1	0.667761	0.00118065	0.071694
HCG26	0.649857	6.7281e-06	0.003566
SLC2A6	0.649848	0.00173749	0.091663
MTF1	0.644771	0.000511957	0.043569
STAT1	0.628991	0.00020636	0.02587
PRMT7	0.628143	0.000864029	0.061175
SYNE2	0.624445	0.000413071	0.038839
P2RX4	0.623443	0.000394291	0.037681
IRF5	0.621513	0.000620202	0.050215
CCR2	0.615872	0.000675109	0.052826
LIMK1	0.609514	0.000573938	0.047458
APOL6	0.596246	0.000478717	0.041758
TRIM22	0.595073	0.00102949	0.066191
TYMP	0.586463	0.000868622	0.061175
CLIP4	0.582829	0.000339256	0.034696
PLCB2	0.580472	0.00199225	0.096272
TMEM170B	0.578236	0.000908673	0.061238
SCARNA9	0.570659	0.000737637	0.055108
ZNF106	0.565831	0.00162999	0.088556
PEPD	0.561159	0.00134932	0.078659
CNDP2	0.550543	0.00140968	0.081364
ADAM15	0.543082	0.00183398	0.094116
ACVR1B	0.543025	0.000403686	0.038265
JAK2	0.534235	0.00101217	0.065927
DPYD	0.520661	0.00196956	0.096272
RMRP	-0.514606	0.0018096	0.093769
PBXIP1	-0.517034	0.0012695	0.07564
BABAM1	-0.519703	0.00190451	0.094116
UBE2D3	-0.524647	0.000439667	0.040047
RPS15A	-0.530944	0.000890988	0.061175
RBX1	-0.536785	0.000708184	0.053965
RPS25	-0.53725	0.000107957	0.017909
RPL18A	-0.549129	0.00112709	0.069898
TAGLN2	-0.557164	0.000478002	0.041758
SUSD3	-0.568289	0.00130796	0.077018
WBP2	-0.569198	0.00199827	0.096272
MBOAT2	-0.571187	0.000966582	0.064031
NLK	-0.58379	0.000947885	0.063151
PDCD10	-0.589114	0.00134299	0.078659
RSC1A1	-0.600172	0.00013001	0.018919
EMC3	-0.60472	0.00178039	0.092668
ZDHHC20	-0.608343	0.00191315	0.094116
NUP54	-0.609122	0.00187918	0.094116
UBAP2	-0.621231	0.00147875	0.083397
ENDOD1	-0.621776	0.00148067	0.083397
OAZ1	-0.645757	3.12667e-06	0.002278
FAM20B	-0.649827	0.00146795	0.083397
LTB	-0.653207	0.000224935	0.027605
TBPL1	-0.654526	0.00115578	0.070922
POLR1D	-0.655812	0.000566394	0.047168
GRINA	-0.659243	0.000202317	0.025639
BRAP	-0.670312	0.000981809	0.064672
CD28	-0.676052	0.00102119	0.066145
TPGS2	-0.678043	0.000374078	0.03665
KAT2B	-0.684884	0.000387785	0.037565
PPDPF	-0.693137	0.000778778	0.056749
CKAP2	-0.696319	0.00089588	0.061175
PPBP	-0.69948	0.0012716	0.07564
TOP1	-0.706697	0.000119291	0.017909
KIAA1586	-0.709152	0.00199339	0.096272
TCP11L2	-0.714825	0.00130207	0.077018
DNAJA4	-0.717236	0.000350905	0.035269
SRRD	-0.717875	0.00189589	0.094116
NEK1	-0.722212	0.000791122	0.056936
PHOSPHO1	-0.731405	0.00157518	0.087452
ELOF1	-0.733983	0.000201528	0.025639
SLC25A38	-0.734977	0.000173605	0.023812
MITD1	-0.735392	0.000699805	0.053965
APLF	-0.746834	0.00116979	0.071406
UBA52	-0.747151	2.32339e-05	0.007129
SLC38A5	-0.756813	0.00184144	0.094116
ODC1	-0.759254	0.000164873	0.022884
MAP3K7	-0.759777	0.00163303	0.088556
PBX1	-0.760666	5.10736e-05	0.011235
CEP85	-0.763344	0.00171144	0.090743
RAB2B	-0.76343	0.000989477	0.064811
SUZ12P1	-0.765619	0.00122639	0.074085
YBX1	-0.767052	3.09464e-06	0.002278
ANKH	-0.767819	0.000192722	0.025031
ANLN	-0.770144	0.00190137	0.094116
STAU1	-0.772267	0.000430667	0.039537
TFRC	-0.772527	0.000465732	0.04145
FBXO7	-0.774166	0.00011835	0.017909
GPX1	-0.775316	0.000117373	0.017909
FNTA	-0.780129	0.000234498	0.028479
CDKN2D	-0.784164	9.99502e-05	0.017393
POC1B	-0.786686	0.000121352	0.017909
SMOX	-0.786723	0.000616978	0.050215
GPR146	-0.789379	0.00162572	0.088556
TRAK2	-0.794238	0.000313893	0.034311
ABCB10	-0.796601	4.99679e-05	0.011203
ORMDL3	-0.799622	0.000218258	0.027071
SNORA16A	-0.809502	0.000347742	0.035255
RPS12	-0.811111	1.42987e-06	0.001516
FRMD4A	-0.81172	0.00185439	0.094116
FUNDC2	-0.814387	0.000486395	0.042006
CHRNA2	-0.814889	0.00170919	0.090743
YIPF6	-0.816022	3.90919e-05	0.009697
CCS	-0.819242	0.00109997	0.069107
SPTA1	-0.827316	0.000557216	0.046738
JAM3	-0.832138	0.000336149	0.034683
ST6GAL2	-0.832953	0.00205494	0.098191
HAUS1	-0.833362	0.000110378	0.017909
GID4	-0.835776	0.000735902	0.055108
GATA1	-0.837353	0.000326021	0.034311
FCMR	-0.839605	0.000291251	0.033621
FSTL1	-0.843517	0.000902487	0.061175
RFX2	-0.844382	0.000113913	0.017909
LGALS3	-0.844473	0.000429789	0.039537
DPM2	-0.85083	0.000595524	0.048896
RBPMS2	-0.854628	0.000255724	0.030456
UBE2O	-0.856128	0.000704826	0.053965
LSS	-0.862559	0.00207204	0.098604
MICALCL	-0.866114	0.00160147	0.088073
UBXN6	-0.866891	4.39283e-05	0.010371
GYPC	-0.870381	0.000117448	0.017909
CD79A	-0.874478	0.0010474	0.066368
ZNF569	-0.875501	0.00030254	0.034246
USP32P1	-0.875944	0.00176633	0.092668
AK5	-0.876072	0.00204891	0.098191
FKBP1B	-0.879184	0.00158499	0.08758
GSKIP	-0.883168	0.0001506	0.021155
MASTL	-0.885306	6.60662e-05	0.013055
RPIA	-0.88793	5.86929e-05	0.01222
PRDX6	-0.892754	3.81514e-06	0.002471
ASCC2	-0.895213	9.88797e-05	0.017393
ZNF860	-0.898928	0.00190963	0.094116
NMNAT3	-0.89979	0.00183889	0.094116
DNAJC6	-0.904167	8.72787e-05	0.016152
IGF2BP2	-0.912871	3.54308e-05	0.009388
KANK2	-0.916696	0.000673512	0.052826
EMID1	-0.919761	0.00078649	0.056936
AQP3	-0.920724	9.04522e-07	0.001055
FCRLA	-0.921444	0.000777874	0.056749
VRK1	-0.921831	4.53652e-05	0.010371
BLVRB	-0.931885	6.2577e-05	0.012584
GCSAM	-0.932436	0.000389857	0.037565
SNX22	-0.9328	9.04436e-05	0.016476
DLGAP5	-0.939489	0.000313075	0.034311
ICAM4	-0.940145	0.000873027	0.061175
UBL5	-0.943031	1.80384e-05	0.006074
BUB1B	-0.944006	0.000550408	0.046501
PRDX2	-0.946388	8.56035e-06	0.003992
BAG1	-0.953642	3.35252e-05	0.009289
RHAG	-0.95855	0.000141443	0.020111
PSMF1	-0.959356	3.41666e-06	0.002343
LSR	-0.975989	0.000742086	0.055108
CDKN3	-0.987708	0.00011251	0.017909
SNORA71D	-0.989698	1.17536e-05	0.004894
POLE2	-0.990217	0.000285808	0.033322
CLEC9A	-1.00232	0.000180361	0.024452
KIF15	-1.01671	5.64691e-05	0.01197
DNA2	-1.01912	6.80938e-05	0.013232
PLEK2	-1.0269	9.73793e-05	0.017393
NT5M	-1.03215	2.73582e-05	0.00778
TSPAN5	-1.03237	3.1717e-07	0.000616
GUK1	-1.03533	1.73295e-06	0.001643
LOC730101	-1.03661	0.000256002	0.030456
NINJ2	-1.05285	1.50985e-07	0.00044
OR2W3	-1.06285	1.8233e-05	0.006074
RGCC	-1.06471	2.50811e-05	0.007498
RANBP17	-1.07314	7.43785e-06	0.003618
CCDC34	-1.07569	2.57829e-05	0.007515
ACKR1	-1.08148	0.000104049	0.01784
BARD1	-1.08608	1.11301e-05	0.004806
CMAS	-1.08644	2.44432e-08	9.5e-05
PLD6	-1.11308	0.000120687	0.017909
ITLN1	-1.14089	5.4092e-05	0.011679
KLF1	-1.1541	6.02105e-06	0.003343
TNFRSF13C	-1.15637	4.38642e-05	0.010371
ZNF215	-1.29231	7.44688e-06	0.003618
NUSAP1	-1.362	1.25503e-08	7.32e-05

## Sheet: CFG Upregulated DEGs
Convergent functional genomic (CFG) ranking for target genes-Upregulated DEGs
Gene	eQTL	GWAS	PPI	Early_DEG	Pathology cor (abeta)	Pathology cor (tau)	CFG
ETV7	NA	0	-	NA	NA	NA	0
PLXDC1	2	0	-	no	0.052,ns	-0.366,ns	1
SLC26A6	0	0	-	yes	0.403,**	0.252,ns	2
NRG1	2	21	PSEN1,APOE	yes	-0.118,ns	-0.614,*	5
EPSTI1	0	0	NA	NA	NA	NA	0
PARP9	1	0	-	NA	NA	NA	1
IFI44	0	0	-	NA	NA	NA	0
XAF1	1	0	PSEN2	NA	NA	NA	2
GSDMA	27	0	-	NA	NA	NA	1
NANOG	2	0	PSEN2	NA	NA	NA	2
C1QB	2	0	-	yes	0.900,***	0.846,***	3
CD163	0	0	-	NA	NA	NA	0
IL3RA	NA	NA	APOE	yes	0.648,***	0.727,**	3
FOLR2	4	0	NA	NA	0.490,***	0.619,*	2
SLAMF8	0	0	NA	NA	0.570,***	0.873,***	1
IFI44L	0	0	NA	NA	NA	NA	0
CDKN2B	3	NA	-	no	0.556,***	0.846,***	2
MVB12B	NA	30	-	NA	NA	NA	1
ANKRD22	0	0	-	NA	NA	NA	0
FMNL2	4	0	-	NA	NA	NA	1
CYP1B1	1	0	-	no	-0.079,ns	0.203,ns	1
FAM20C	NA	0	-	NA	NA	NA	0
TNFAIP6	1	0	-	NA	NA	NA	1
PLCXD1	NA	NA	-	yes	-0.307,*	-0.270,ns	2
MS4A14	2	0	NA	NA	NA	NA	1
C1QA	2	0	-	yes	0.894,***	0.854,***	3
DDI1	NA	0	-	NA	NA	NA	0
SASH1	2	0	-	NA	-0.110,ns	-0.098,ns	1
OAS1	4	94	APP,PSEN1,PSEN2,MAPT	NA	NA	NA	3
FZD1	0	0	PSEN1,MAPT,APOE	NA	-0.236,ns	-0.446,ns	1
GPBAR1	0	0	APP,APOE	NA	NA	NA	1
COL6A2	1	0	-	yes	-0.169,ns	0.248,ns	2
OR52K1	1	0	-	NA	NA	NA	1
FCGR1A	0	NA	NA	NA	NA	NA	0
PLAGL1	0	1	-	NA	NA	NA	1
PLSCR1	2	0	-	yes	0.769,***	0.732,**	3
NETO2	NA	0	-	NA	NA	NA	0
OR52K2	NA	0	-	NA	NA	NA	0
MYOF	3	0	-	NA	NA	NA	1
NEDD9	3	2	PSEN2	NA	0.018,ns	0.541,*	4
TFEC	NA	0	-	NA	NA	NA	0
LAP3	0	0	-	NA	-0.042,ns	0.031,ns	0
ID2	1	0	-	NA	-0.385,**	0.065,ns	2
MCOLN2	1	0	NA	yes	0.163,ns	0.073,ns	2
OSBPL5	0	0	-	NA	NA	NA	0
STAT2	0	0	-	yes	0.632,***	-0.249,ns	2
CLEC1A	1	0	NA	NA	-0.111,ns	-0.087,ns	1
SMARCD3	0	0	PSEN2,APOE	yes	-0.219,ns	-0.237,ns	2
MGST1	9	3	-	no	0.739,***	0.711,**	3
ERCC1	0	2	-	NA	0.011,ns	0.211,ns	1
C9orf72	NA	NA	NA	NA	NA	NA	NA
GBP1	2	0	-	NA	NA	NA	1
SMCO4	NA	0	-	NA	NA	NA	0
ARAP2	1	0	-	NA	NA	NA	1
PAQR7	2	0	-	NA	NA	NA	1
WARS	0	0	-	NA	-0.588,***	-0.411,ns	1
SLED1	NA	NA	NA	NA	NA	NA	0
RASSF4	0	0	-	yes	0.657,***	0.242,ns	2
CLUH	NA	0	-	NA	NA	NA	0
DGCR11	0	0	NA	NA	NA	NA	0
TNS3	1	0	-	NA	NA	NA	1
RIN3	0	0	-	yes	-0.181,ns	0.424,ns	1
TK2	0	0	-	yes	-0.142,ns	0.463,ns	1
TMEM150B	NA	0	NA	NA	NA	NA	0
IFI35	1	0	PSEN2,MAPT	yes	0.847,***	0.786,***	4
LPAR1	4	4	APP,MAPT,APOE	NA	NA	NA	3
LY6E	3	0	-	NA	0.498,***	0.543,*	2
FAM198B	NA	5	NA	NA	NA	NA	1
STAB1	2	0	APP	NA	0.369,*	0.672,**	3
HCG26	NA	0	NA	NA	NA	NA	0
SLC2A6	NA	0	-	yes	0.186,ns	0.267,ns	1
MTF1	0	0	-	NA	-0.270,ns	-0.148,ns	0
STAT1	0	0	APOE	NA	0.789,***	0.490,ns	2
PRMT7	NA	0	-	NA	NA	NA	0
SYNE2	0	0	-	NA	NA	NA	0
P2RX4	2	0	-	yes	0.724,***	0.599,*	3
IRF5	1	0	APP,PSEN1,PSEN2,MAPT,APOE	yes	0.879,***	0.839,***	4
CCR2	NA	0	APP,APOE	NA	NA	NA	1
LIMK1	0	0	-	no	-0.217,ns	-0.573,*	1
APOL6	0	0	-	NA	NA	NA	0
TRIM22	3	0	-	NA	NA	NA	1
TYMP	0	0	-	NA	NA	NA	0
CLIP4	4	0	-	NA	NA	NA	1
PLCB2	0	0	PSEN2	NA	0.762,***	0.842,***	2
TMEM170B	NA	0	NA	NA	NA	NA	0
SCARNA9	2	NA	NA	NA	NA	NA	1
ZNF106	NA	0	-	NA	NA	NA	0
PEPD	1	0	-	NA	NA	NA	1
CNDP2	NA	0	-	NA	-0.250,ns	0.490,ns	0
ADAM15	0	0	PSEN1	NA	0.283,ns	-0.121,ns	1
ACVR1B	2	0	-	NA	-0.358,*	-0.075,ns	2
JAK2	1	0	MAPT	NA	0.149,ns	-0.297,ns	2
DPYD	1	0	-	NA	NA	NA	1
ATP2B1	0	0	-	yes	0.195,ns	0.313,ns	1
eQTL: expression of target gene is regulated by AD genetic variants (genetic variants: IGAP GWAS P-val < 1E-3; eQTL: P-val < 1E-3); GWAS: IGAP P-val < 1E-3; PPI: target gene has significant physical interaction with APP, PSEN1, PSEN2, APOE or MAPT (P-val < 0.05); Early_DEG: target gene is differentially expressed in AD mouse models before AD pathology emergence; Pathology cor (abeta): correlation…

## Sheet: CFG Downregulated DEGs
Convergent functional genomic (CFG) ranking for target genes-Downregulated DEGs
Gene	eQTL	GWAS	PPI	Early_DEG	Pathology cor (abeta)	Pathology cor (tau)	CFG
RMRP	0	0	NA	NA	NA	NA	0
PBXIP1	0	0	-	yes	0.758,***	0.190,ns	2
BABAM1	0	0	-	NA	NA	NA	0
UBE2D3	1	0	-	yes	-0.516,***	-0.643,**	3
RPS15A	2	0	-	yes	-0.308,*	-0.519,*	3
RBX1	1	10	PSEN1,PSEN2	NA	-0.146,ns	0.004,ns	3
RPS25	2	0	-	yes	0.562,***	0.398,ns	3
RPL18A	1	0	PSEN1	NA	NA	NA	2
TAGLN2	1	0	-	NA	NA	NA	1
SUSD3	1	0	NA	NA	NA	NA	1
WBP2	1	0	-	yes	-0.256,ns	-0.345,ns	2
MBOAT2	0	0	-	NA	-0.048,ns	-0.515,*	1
NLK	5	0	APOE	no	-0.399,**	-0.402,ns	3
PDCD10	1	0	-	NA	-0.484,***	-0.711,**	2
RSC1A1	2	0	-	NA	NA	NA	1
EMC3	NA	0	-	NA	NA	NA	0
ZDHHC20	0	0	-	NA	NA	NA	0
NUP54	1	0	-	NA	-0.090,ns	0.056,ns	1
UBAP2	3	0	-	yes	0.342,*	0.115,ns	3
ENDOD1	5	1	NA	NA	NA	NA	2
OAZ1	2	0	-	NA	-0.160,ns	0.561,*	2
FAM20B	0	0	-	NA	NA	NA	0
LTB	0	0	-	NA	0.285,ns	0.577,*	1
TBPL1	0	0	-	NA	-0.232,ns	-0.374,ns	0
POLR1D	0	0	-	NA	NA	NA	0
GRINA	0	0	-	yes	0.291,ns	-0.145,ns	1
BRAP	3	0	-	yes	-0.293,ns	0.440,ns	2
CD28	3	1	APP,MAPT,APOE	NA	-0.030,ns	0.271,ns	3
TPGS2	0	0	-	NA	NA	NA	0
KAT2B	4	0	PSEN2	NA	NA	NA	2
PPDPF	1	0	-	NA	NA	NA	1
CKAP2	6	13	-	NA	NA	NA	2
PPBP	1	0	APP	NA	0.198,ns	0.241,ns	2
TOP1	2	0	MAPT	yes	-0.192,ns	-0.504,ns	3
KIAA1586	2	0	-	NA	NA	NA	1
TCP11L2	6	0	-	NA	NA	NA	1
DNAJA4	2	0	APOE	yes	0.165,ns	0.181,ns	3
SRRD	NA	0	NA	NA	NA	NA	0
NEK1	2	0	-	NA	NA	NA	1
PHOSPHO1	0	4	NA	yes	-0.152,ns	-0.431,ns	2
ELOF1	NA	0	-	NA	NA	NA	0
SLC25A38	0	0	-	NA	-0.075,ns	0.016,ns	0
MITD1	3	0	-	NA	NA	NA	1
APLF	1	0	-	NA	NA	NA	1
UBA52	NA	0	PSEN2,MAPT,APOE	NA	NA	NA	1
SLC38A5	5	NA	-	yes	0.366,*	0.209,ns	3
ODC1	2	0	PSEN1	yes	0.294,ns	0.625,*	4
MAP3K7	1	0	PSEN2,MAPT	NA	-0.133,ns	-0.493,ns	2
PBX1	1	3	APP,PSEN2	no	-0.636,***	-0.675,**	4
CEP85	1	0	-	NA	NA	NA	1
RAB2B	4	0	-	NA	NA	NA	1
SUZ12P1	NA	0	NA	NA	NA	NA	0
YBX1	1	0	-	NA	NA	NA	1
ANKH	1	14	-	NA	NA	NA	2
ANLN	0	0	-	yes	0.495,***	-0.045,ns	2
STAU1	1	0	MAPT	yes	0.150,ns	-0.171,ns	3
TFRC	1	0	-	NA	-0.650,***	-0.633,*	2
FBXO7	0	0	-	NA	0.010,ns	0.124,ns	0
GPX1	1	0	-	yes	0.438,**	0.635,*	3
FNTA	0	0	MAPT	NA	0.225,ns	-0.003,ns	1
CDKN2D	0	0	-	NA	-0.280,ns	-0.206,ns	0
POC1B	2	10	-	NA	NA	NA	2
SMOX	1	12	-	yes	0.415,**	0.357,ns	4
GPR146	2	0	NA	yes	0.686,***	0.516,*	3
TRAK2	0	0	-	yes	0.178,ns	-0.078,ns	1
ABCB10	3	0	-	yes	0.067,ns	-0.353,ns	2
ORMDL3	3	0	-	yes	0.292,ns	0.675,**	3
SNORA16A	0	NA	NA	NA	NA	NA	0
RPS12	1	0	PSEN1	yes	0.702,***	0.706,**	4
FRMD4A	1	0	-	NA	NA	NA	1
FUNDC2	NA	NA	NA	NA	NA	NA	0
CHRNA2	NA	14	APOE	NA	-0.288,ns	-0.120,ns	2
YIPF6	1	NA	-	NA	NA	NA	1
CCS	1	0	-	yes	0.359,*	0.686,**	3
SPTA1	9	0	NA	NA	NA	NA	1
JAM3	NA	0	-	yes	-0.133,ns	-0.203,ns	1
ST6GAL2	2	0	NA	NA	-0.124,ns	-0.403,ns	1
HAUS1	1	0	-	NA	NA	NA	1
GID4	NA	0	-	NA	NA	NA	0
GATA1	3	NA	-	NA	NA	NA	1
FCMR	NA	NA	NA	NA	NA	NA	0
FSTL1	NA	0	-	yes	-0.069,ns	-0.030,ns	1
RFX2	2	0	-	yes	0.569,***	0.528,*	3
LGALS3	NA	0	APOE	yes	0.798,***	0.799,***	3
DPM2	0	0	-	yes	0.013,ns	0.493,ns	1
RBPMS2	1	1	-	no	0.478,**	0.284,ns	3
UBE2O	2	0	-	NA	NA	NA	1
LSS	7	0	-	yes	-0.179,ns	-0.685,**	3
MICALCL	0	0	-	NA	NA	NA	0
UBXN6	3	0	-	NA	NA	NA	1
GYPC	0	12	-	no	-0.039,ns	-0.272,ns	1
CD79A	1	0	PSEN1,MAPT	NA	NA	NA	2
ZNF569	7	0	-	NA	NA	NA	1
USP32P1	25	0	NA	NA	NA	NA	1
AK5	1	0	-	yes	-0.005,ns	0.182,ns	2
FKBP1B	NA	0	-	NA	-0.368,*	-0.205,ns	1
GSKIP	NA	0	-	NA	NA	NA	0
MASTL	NA	0	-	NA	NA	NA	0
RPIA	4	0	-	yes	-0.232,ns	-0.556,*	3
PRDX6	2	0	-	NA	0.749,***	0.841,***	2
ASCC2	1	0	-	NA	0.464,**	0.116,ns	2
ZNF860	2	0	-	NA	NA	NA	1
NMNAT3	NA	1	MAPT	NA	NA	NA	2
DNAJC6	1	0	MAPT	NA	-0.362,*	-0.655,**	3
IGF2BP2	1	0	-	NA	0.414,**	-0.082,ns	2
KANK2	1	0	-	NA	NA	NA	1
EMID1	4	0	NA	yes	-0.050,ns	-0.054,ns	2
AQP3	3	0	-	yes	0.109,ns	0.498,ns	2
FCRLA	0	0	NA	NA	NA	NA	0
VRK1	0	0	-	NA	NA	NA	0
BLVRB	0	0	-	yes	0.664,***	0.788,***	2
GCSAM	NA	0	-	NA	NA	NA	0
SNX22	32	0	-	NA	0.529,***	0.662,**	2
DLGAP5	1	0	-	NA	NA	NA	1
ICAM4	2	0	-	NA	0.119,ns	0.265,ns	1
UBL5	1	0	-	NA	-0.339,*	0.472,ns	2
BUB1B	1	0	APP,PSEN1,PSEN2	yes	-0.164,ns	-0.336,ns	3
PRDX2	1	0	-	NA	-0.333,*	-0.042,ns	2
BAG1	4	0	MAPT,APOE	yes	0.277,ns	0.311,ns	3
RHAG	1	0	-	NA	-0.430,**	-0.455,ns	2
PSMF1	1	0	-	yes	-0.146,ns	0.045,ns	2
LSR	23	0	-	NA	NA	NA	1
CDKN3	0	0	-	NA	NA	NA	0
SNORA71D	NA	0	NA	NA	NA	NA	0
POLE2	1	0	-	NA	NA	NA	1
CLEC9A	NA	0	NA	NA	NA	NA	0
KIF15	1	5	-	NA	NA	NA	2
DNA2	2	0	-	NA	NA	NA	1
PLEK2	NA	0	-	NA	0.008,ns	0.370,ns	0
NT5M	1	0	NA	NA	-0.145,ns	-0.067,ns	1
TSPAN5	7	1	-	NA	NA	NA	2
GUK1	1	0	-	yes	0.095,ns	0.310,ns	2
LOC730101	0	0	NA	NA	NA	NA	0
NINJ2	2	0	-	yes	0.394,**	0.259,ns	3
OR2W3	NA	6	-	NA	NA	NA	1
RGCC	NA	0	-	NA	NA	NA	0
RANBP17	0	0	-	no	-0.055,ns	-0.189,ns	0
CCDC34	1	0	-	NA	NA	NA	1
ACKR1	NA	0	NA	NA	NA	NA	0
BARD1	5	0	-	NA	NA	NA	1
CMAS	2	0	-	yes	-0.484,***	-0.475,ns	3
PLD6	NA	0	-	NA	NA	NA	0
ITLN1	NA	0	-	NA	NA	NA	0
KLF1	NA	0	-	NA	-0.248,ns	0.600,*	1
TNFRSF13C	1	0	-	NA	-0.069,ns	-0.079,ns	1
ZNF215	NA	0	-	NA	NA	NA	0
NUSAP1	0	0	-	NA	NA	NA	0
eQTL: expression of target gene is regulated by AD genetic variants (genetic variants: IGAP GWAS P-val < 1E-3; eQTL: P-val < 1E-3); GWAS: IGAP P-val < 1E-3; PPI: target gene has significant physical interaction with APP, PSEN1, PSEN2, APOE or MAPT (P-val < 0.05); Early_DEG: target gene is differentially expressed in AD mouse models before AD pathology emergence; Pathology cor (abeta): correlation…
